# Supplementary material for: Investigation of 11p15.5 Methylation Defects Associated with Beckwith-Wiedemann Spectrum and Embryonic Tumor Risk in Lateralized Overgrowth Patients
Source: Cancers (Basel). 2023 Mar 21;15(6):1872. doi: 10.3390/cancers15061872 (PMC10046725; doi:10.3390/cancers15061872)
Supplement: Supplementary file 1 [file cancers-15-01872-s001.zip]

Archive with 1 entries (1 files):
- cancers-2244247-supplementary.pdf
